# Supplementary material for: Novel Steroidal[17,16-d]pyrimidines Derived from Epiandrosterone and Androsterone: Synthesis, Characterization and Configuration-Activity Relationships
Source: Molecules. 2023 Mar 16;28(6):2691. doi: 10.3390/molecules28062691 (PMC10054084; doi:10.3390/molecules28062691)
Supplement: Supplementary file 1 [file molecules-28-02691-s001.zip]

Archive with 1 entries (1 files):
- molecules-2273661-supplementary.pdf
